# Supplementary material for: Altering gait variability with an ankle exoskeleton
Source: PLoS One. 2018 Oct 24;13(10):e0205088. doi: 10.1371/journal.pone.0205088 (PMC6200209; doi:10.1371/journal.pone.0205088)
Supplement: S1 File — (XLSX) [file pone.0205088.s001.xlsx]

## Sheet: READ_ME
Largest Lyapunov exponent (LyE) and maximum Floquet multiplier (FM) data set - READ ME
Contact: Prokopios Antonellis (pantonellis@unomaha.edu)
This file contains the LyE and FM data of the ankle, knee and hip joint angles.
1) The first tab contains the LyE data for all exoskeleton conditions.
2) The second tab contains the FM data for all exoskeleton conditions.

## Sheet: LyE
LyE Ankle joint
	Earliest-Low	Earliest-Medium	Earliest-High	Early-Low	Early-Medium	Early-High	Late-Low	Late-Medium	Late-High	Latest-Low	Powered-off	No-exoskeleton
Subject 1	2.00413	1.92956	1.79177	1.73068	1.68483	1.40948	2.55474	1.52074	1.83609	1.10155	2.27154	2.28074
Subject 2	1.88881	1.01389	1.7564	1.65552	3.16285	0.991772	1.31685	1.49195	0.681077	1.75154	2.19012	2.25171
Subject 3	1.85106	0.703562	1.32635	2.25699	3.09343	2.30267	1.16848	1.84747	1.96114	2.0063	3.231	1.94698
Subject 4	2.46638	1.7701	1.38076	1.4288	0.662231	1.7694	0.916774	1.24542	1.13322	2.03754	2.58627	2.23218
Subject 5	0.869757	2.54712	2.01698	1.95961	1.36985	1.29537	1.88941	1.26872	2.04893	1.774	2.4714	1.27779
Subject 6	1.34283	0.80041	0.803258	1.75668	0.939128	1.36368	0.596448	2.5066	0.782963	0.752647	1.97733	1.10584
Subject 7	2.26532	1.32646	1.69017	0.846606	1.14188	1.77644	1.69284	2.03798	1.19811	1.4588	1.94634	2.35218
Subject 8	2.39977	1.50102	3.47168	1.74172	1.79452	1.94952	1.68817	1.44034	2.1241	3.34506	3.19477	2.85557
Subject 9	3.08572	2.36381	2.58493	2.16789	2.52698	1.67282	2.36435	1.69589	1.6489	1.5134	2.76441	2.41828
Subject 10	2.69383	2.0858	2.69849	0.959895	1.72057	1.77318	1.4245	1.55753	1.15856	0.961435	1.72236	2.3546
LyE Knee Joint
	Earliest-Low	Earliest-Medium	Earliest-High	Early-Low	Early-Medium	Early-High	Late-Low	Late-Medium	Late-High	Latest-Low	Powered-off	No-exoskeleton
Subject 1	0.590659	1.13463	1.42487	0.92321	1.42209	0.827305	0.814977	1.19998	1.79037	0.741726	1.06775	0.971277
Subject 2	1.17674	1.05289	0.730095	0.790982	1.15699	1.19692	0.566778	1.34999	0.914929	0.831994	0.597391	0.698692
Subject 3	0.88721	0.645982	1.13475	1.14547	1.14703	1.13012	0.970836	1.0491	1.15159	0.994699	1.12632	0.813896
Subject 4	0.667094	0.672766	1.09396	0.671774	0.560228	1.33338	1.07502	0.532531	0.362279	1.91918	0.450572	0.461683
Subject 5	0.878474	1.34633	0.840721	1.07062	0.820023	0.891357	0.917376	0.767163	0.917923	1.02435	0.450569	1.35294
Subject 6	0.585544	0.539671	0.595135	0.68222	0.319253	0.450756	0.60187	1.33568	0.175706	0.751707	0.319082	0.361028
Subject 7	1.07056	1.27484	0.972814	0.606643	1.15543	1.05613	0.713359	1.48677	1.40673	1.15234	0.5963	1.02553
Subject 8	1.77368	1.46812	3.36929	1.71591	1.18838	1.35985	1.52709	2.62398	2.44623	1.90534	1.93473	0.966598
Subject 9	0.737265	1.01295	1.48405	0.886533	1.45919	0.961215	1.62209	1.11229	1.49461	1.03006	1.12702	0.925311
Subject 10	1.35769	1.11003	1.4767	1.0711	1.11648	0.859588	1.78677	0.719668	1.31821	0.868132	0.383821	0.655595
LyE Hip Joint
	Earliest-Low	Earliest-Medium	Earliest-High	Early-Low	Early-Medium	Early-High	Late-Low	Late-Medium	Late-High	Latest-Low	Powered-off	No-exoskeleton
Subject 1	1.07125	1.21154	1.29886	1.08457	1.58986	1.1669	1.1784	1.15196	0.869238	1.50756	0.845453	1.76864
Subject 2	1.1743	0.373335	0.889748	0.612029	1.52299	0.639988	0.722243	0.730497	1.73782	0.89679	0.260191	0.327379
Subject 3	0.908328	0.986885	1.53464	0.522799	1.68421	0.854107	0.711585	1.08831	1.75194	1.36136	0.902719	0.624794
Subject 4	0.571218	1.0546	1.26476	0.652608	0.439429	0.929265	1.49668	0.62677	0.746155	1.67299	0.602176	0.410964
Subject 5	1.52129	1.34424	0.802018	0.725109	0.774184	1.15569	1.17588	1.18852	0.889301	0.643975	0.455212	0.707644
Subject 6	0.496917	0.181931	0.565798	0.997407	0.460568	0.581281	0.644991	0.690941	0.993502	0.231774	0.600703	0.591944
Subject 7	1.55762	1.30135	1.02699	1.27266	1.43497	1.43854	1.50326	1.43896	1.72151	1.47026	1.16286	0.855049
Subject 8	0.942733	1.40835	2.38978	1.21866	1.28613	1.47853	0.851425	1.40585	1.91022	1.70229	1.1643	0.818612
Subject 9	1.20562	1.2336	0.908496	1.16859	1.84882	1.4387	0.823763	1.30536	1.41607	0.762372	0.888197	1.06391
Subject 10	0.592273	1.2528	0.918591	0.382513	0.976726	1.82524	0.681131	0.96845	0.575937	0.794259	0.992321	0.919624

## Sheet: FM
FM Ankle Joint
	Earliest-Low	Earliest-Medium	Earliest-High	Early-Low	Early-Medium	Early-High	Late-Low	Late-Medium	Late-High	Latest-Low	Powered-off	No-exoskeleton
Subject 1	0.266498	0.144195	0.209433	0.186794	0.407774	0.397338	0.36706	0.342018	0.101529	0.289178	0.0334552	0.177823
Subject 2	0.138524	0.390641	0.245558	0.112536	0.374114	0.136027	0.139704	0.135297	0.238355	0.19707	0.0702571	0.383284
Subject 3	0.0591766	0.163266	0.283215	0.0971594	0.228868	0.466181	0.386614	0.328958	0.172482	0.196144	0.251968	0.0999211
Subject 4	0.128594	0.276307	0.219269	0.336062	0.288329	0.104511	0.0347775	0.0937212	0.0425023	0.577887	0.0814456	0.069511
Subject 5	0.445933	0.294544	0.244046	0.325859	0.0336666	0.163734	0.178564	0.191843	0.129501	0.0999476	0.0856466	0.390742
Subject 6	0.220172	0.158048	0.179878	0.467704	0.229605	0.481041	0.310558	0.428001	0.416032	0.196226	0.0787022	0.213725
Subject 7	0.24807	0.279801	0.323936	0.179737	0.33705	0.330378	0.34584	0.258115	0.151407	0.53398	0.323099	0.203901
Subject 8	0.28407	0.251597	0.048014	0.341141	0.555109	0.210705	0.325164	0.218029	0.395382	0.0616748	0.196867	0.336535
Subject 9	0.241101	0.37566	0.106173	0.207736	0.405698	0.0434856	0.234931	0.236705	0.565859	0.12157	0.289103	0.221196
Subject 10	0.116648	0.348851	0.164485	0.181298	0.321757	0.201437	0.313683	0.266655	0.378951	0.0309801	0.105666	0.290247
FM Knee Joint
	Earliest-Low	Earliest-Medium	Earliest-High	Early-Low	Early-Medium	Early-High	Late-Low	Late-Medium	Late-High	Latest-Low	Powered-off	No-exoskeleton
Subject 1	0.196225	0.0814245	0.24008	0.371838	0.288967	0.241268	0.269287	0.0387008	0.167961	0.0865682	0.450802	0.366762
Subject 2	0.381614	0.244128	0.184798	0.265004	0.367969	0.0870579	0.161374	0.356932	0.222393	0.17245	0.183844	0.0970783
Subject 3	0.332159	0.18809	0.219711	0.103295	0.318846	0.138579	0.412676	0.345735	0.395601	0.298995	0.103739	0.231232
Subject 4	0.272802	0.166616	0.230117	0.129028	0.199421	0.0813422	0.18268	0.430782	0.356867	0.391637	0.470788	0.368668
Subject 5	0.321968	0.406895	0.153712	0.060938	0.261995	0.411279	0.260377	0.219416	0.173294	0.228935	0.178868	0.174233
Subject 6	0.352665	0.334035	0.159219	0.0944687	0.321637	0.335284	0.378682	0.347183	0.206488	0.305557	0.350705	0.283105
Subject 7	0.207387	0.0276049	0.11917	0.245989	0.224878	0.37481	0.316736	0.220829	0.407267	0.248654	0.285261	0.385916
Subject 8	0.546798	0.226171	0.290993	0.403315	0.204228	0.0893952	0.305633	0.332774	0.456671	0.302721	0.145385	0.156778
Subject 9	0.268556	0.188348	0.321214	0.226548	0.223539	0.138406	0.268597	0.195586	0.329616	0.143003	0.0971427	0.180905
Subject 10	0.152002	0.0287697	0.177133	0.270709	0.276996	0.159515	0.284857	0.438667	0.224247	0.15129	0.195969	0.378237
FM Hip Joint
	Earliest-Low	Earliest-Medium	Earliest-High	Early-Low	Early-Medium	Early-High	Late-Low	Late-Medium	Late-High	Latest-Low	Powered-off	No-exoskeleton
Subject 1	0.189116	0.242021	0.444844	0.133865	0.149205	0.44651	0.0800175	0.351145	0.188574	0.232062	0.104957	0.386354
Subject 2	0.453769	0.135691	0.240273	0.360006	0.0812612	0.0661389	0.250577	0.274263	0.20646	0.166136	0.337765	0.585604
Subject 3	0.270519	0.092496	0.165146	0.233188	0.32724	0.222611	0.59889	0.0775694	0.153032	0.272239	0.150314	0.265369
Subject 4	0.138943	0.154457	0.330907	0.760187	0.200811	0.270773	0.257359	0.298395	0.236401	0.194624	0.197832	0.373221
Subject 5	0.279824	0.293014	0.135672	0.0493037	0.37137	0.192893	0.287045	0.20149	0.129731	0.39889	0.182169	0.179548
Subject 6	0.273958	0.108293	0.112159	0.264786	0.225609	0.289907	0.211505	0.37039	0.110529	0.271013	0.241035	0.2547
Subject 7	0.0315554	0.193892	0.295194	0.268853	0.288648	0.186213	0.419724	0.110079	0.467397	0.141092	0.332678	0.460427
Subject 8	0.544358	0.133507	0.28468	0.104158	0.352113	0.494301	0.223099	0.297411	0.143239	0.424479	0.590875	0.101575
Subject 9	0.346589	0.388463	0.533152	0.247195	0.124516	0.126821	0.457098	0.381431	0.419177	0.297503	0.163912	0.269802
Subject 10	0.28593	0.309828	0.386387	0.329998	0.277846	0.454372	0.0378467	0.266354	0.164877	0.552535	0.355317	0.369938
